# Supplementary material for: Antibacterial and Antibiofilm Efficacy of Thyme (Thymus vulgaris L.) Essential Oil against Foodborne Illness Pathogens, Salmonella enterica subsp. enterica Serovar Typhimurium and Bacillus cereus
Source: Antibiotics (Basel). 2023 Feb 28;12(3):485. doi: 10.3390/antibiotics12030485 (PMC10044538; doi:10.3390/antibiotics12030485)
Supplement: Supplementary file 1 [file antibiotics-12-00485-s001.zip]

Archive with 1 entries (1 files):
- antibiotics-2139082-supplementary.pdf
